# Supplementary material for: The Dockstore: enabling modular, community-focused sharing of Docker-based genomics tools and workflows
Source: F1000Res. 2017 Jan 18;6:52. [Version 1] doi: 10.12688/f1000research.10137.1 (PMC5333608; doi:10.12688/f1000research.10137.1)
Supplement: Supplementary file 1 [file f1000research-6-10919-s0000.tgz]

Archive with 1 entries (1 files):
- e672406c-6a9d-4089-b1dd-b5146ca3d21e.zip
